# Supplementary material for: CRISPR screens with trastuzumab emtansine in HER2-positive breast cancer cell lines reveal new insights into drug resistance
Source: Breast Cancer Res. 2025 Mar 31;27:48. doi: 10.1186/s13058-025-02000-1 (PMC11959757; doi:10.1186/s13058-025-02000-1)
Supplement: Supplementary file 2 — Additional file 2. [file 13058_2025_2000_MOESM2_ESM.xlsx]

## Sheet: Sheet1
List of 599 genes targeted by the focused library
ABCA3
ABCC11
ABCC3
ABCC5
ABCG1
ACTG2
ACTR8
ADAM2
ADCY5
AFAP1L1
AGAP6
AGR3
AGXT
AIF1L
AKT1
ALDOA
AMBRA1
ANKMY2
ANKRD24
ANKRD46
ANKS6
ANXA1
APBA2
APC2
APH1A
ARF1
ARHGAP23
ARHGAP25
ARHGAP29
ARHGDIA
ARHGEF1
ARL4C
ARPC3
ARPC5
ARRDC2
ASCL3
ASCL4
ASGR1
ASXL3
ATG12
ATM
ATP6V1B1
ATP6V1E1
ATR
ATRIP
AURKA
AURKB
AZI1
B3GAT2
B3GAT3
BAALC
BABAM1
BAIAP3
BAX
BAZ1A
BAZ2A
BEAN1
BLOC1S6
BRD1
BRK1
BTG1
BUB1B
C10orf118 (CCDC186)
C14orf39
C17orf80
C19orf21
C19orf40
C19orf45 (TEX45)
C1ORF56
C1RL
C22orf29
C2CD5
C4orf33
C6orf165
C6ORF25
CABLES1
CACNB3
CACYBP
CAD
CALM3
CARD9
CASP5
CAV1
CBFB
CBX1
CCDC19
CCDC6
CCNA1
CCNB1
CCND1
CCNE1
CCNE2
CCNF
CCNH
CCNT2
CCNY
CD14
CD164
CD4
CDADC1
CDC14A
CDC20
CDC20B
CDC25A
CDC42EP2
CDC6
CDH17
CDH8
CDK1
CDK15
CDK2
CDK4
CDK5
CDK5RAP3
CDK6
CDK9
CDKN1A
CDKN1B
CDKN1C
CEP164
CEP57
CEP76
CHD1L
CHEK1
CHEK2
CHP2
CISH
CLCF1
CNBP
CNGA4
CNIH1
CNIH4
CNN3
CNNM4
CNOT1
CNOT2
CNRIP1
COA4
COLGALT1
COMMD5
COMMD6
CPZ
CRELD1
CRISP1
CRK
CSNK1G3
CSNK2A1
CTNNA2
CTNNB1
CTSC
CTSF
CTSZ
CTTN
CTTNBP2NL
CUL3
CYP1A2
CYP2C19
CYTH4
DAPK3
DCD
DCLRE1A
DDIT4
DDX58
DDX59
DENND1A
DFNA5
DHX32
DIAPH2
DLK1
DLL4
DNAH6
DNAH8
DNAJC13
DNAJC28
DNM1
DNM1L
DNMT3L
DOCK10
DPP4
DTHD1
DUSP19
DUSP2
DUSP28
DYRK3
E2F1
E2F2
E2F3
E2F4
EDN2
EEFSEC
EGR3
EHD3
EIF5A2
ELOVL6
ELP6
ELTD1
EMC4
ENG
ENOX2
EPC1
EPGN
EPHA5
EPHB4
ERBB2
ERC1
ERLIN2
FAIM2
FAM109A
FAM111B
FAM126B
FAM216A
FAM32A
FAM96A
FAP
FARP1
FASTK
FAT2
FBXL13
FBXO2
FCN2
FEM1C
FERMT1
FGFR2
FGL1
FKBP4
FREM2
FXYD6
GABRA1
GAD2
GALR3
GAS2L1
GAS8
GBP4
GCA
GDAP1L1
GGA1
GGA2
GNB1
GORAB
GPR22
GPSM1
GPX8
GREB1
GRWD1
GSDMD
GTPBP4
GUCD1
GZMB
H2AFZ
HABP2
HEATR6
HERC2
HES5
HIST1H2AA
HIST1H2BH
HIST1H3D
HIST2H4A
HMGB2
HNRNPD
HOMER1
HOMEZ
HOXB13
HOXB5
hsa-mir-147b
hsa-mir-3670-1
hsa-mir-4488
HSD17B4
HSDL2
HYPK
ICA1L
ICOS
IFI44
IFNA21
IFNAR1
IFNGR2
IFNK
IK
IKBIP
IKBKE
IL1A
ILDR2
ILK
IQSEC3
IRF2BP2
IRF9
ITSN2
JAK1
JMJD7
KAT5
KCNJ5
KCTD10
KCTD5
KDM1B
KEAP1
KIAA0922
KIAA1967
KIF18B
KIF24
KLC4
KLF16
KLF4
KLF7
KLHDC10
KLK2
KRTAP1-1
KRTAP13-1
KRTAP4-3
KSR2
LAMB2
LAMP3
LAMTOR4
LCOR
LGALS13
LGMN
LIN7A
LMX1B
LNPEP
LONRF1
LOR
LPHN3
LRP4
LRRC10
LRRN3
LSM10
LSR
LTA
LTBR
MAD2L1
MAK16
MAP2K6
MAPKBP1
MBD2
MC3R
MCM8
MIEN1
MIPOL1
MIS18A
MLL5
MLLT6
MME
MNS1
MORF4L1
MRPS27
MTMR9
MUC1
MUCL1
MYC
MYH9
MYL2
MYO1F
MYO1H
MYOC
MYT1
MZT2A
NBEAL1
NDUFAF7
NEIL3
NEO1
NKX2-3
NME8
NNMT
NOTCH2NL
NPR2
NR2F1
NR2F2
NRF1
NRF2
NRG4
NTHL1
NUAK1
NUMA1
NUP43
NXPH1
OC90
OCA2
OIP5
OR14A16
OR51B2
OR52M1
OR5B21
OR5D13
OR5M8
OR6C3
OR8A1
OR9A4
OR9G1
OS9
PADI1
PAGE5
PARVB
PCDHB14
PCGF2
PDCD2
PDIA2
PEAR1
PEPD
PFAS
PHC3
PHF23
PHLDB3
PICALM
PIK3R3
PIP
PLA2G12B
PLCB4
PLEC
PLEKHS1
PLK1
PLK2
PLK3
PLXNB1
PLXNB2
POLD3
POLK
POU2F1
PPIC
PPT1
PREX2
PSMD3
PSPN
PSTK
PTCH2
PTP4A1
PYCARD
QRICH2
RAB17
RAB3GAP2
RAB7L1
RAI14
RB1
RC3H2
RCBTB2
RCC2
REG1B
RET
RFXANK
RGL3
RGS13
RHOA
RHOBTB3
RHOC
RHOF
RIBC1
RIF1
RNF145
RNF7
ROCK1
RORC
RPA2
RPP38
RPS6KA3
RRAS
RUNX3
S100P
SATB2
SBK1
SBNO1
SCPEP1
SEC14L1
SEC23IP
SEPHS2
SEPSECS
SEPT3
SERPINB3
SETBP1
SETD1B
SHARPIN
SHFM1
SHROOM1
SHROOM2
SIK1
SKAP1
SKI
SLC13A2
SLC22A23
SLC24A1
SLC2A5
SLC46A3
SLC5A12
SLC9A7
SLMO1
SLPI
SMARCAD1
SMC1A
SMCR8
SMPD3
SNAI1
SNAPIN
SNX2
SNX24
SORT1
SOX12
SPATC1L
SPG11
SPINT3
SPRR2G
SPRTN
SRC
SRPX
SST
ST13
STEAP2
STK35
STPG1
STRN
STXBP2
STXBP5
SUCNR1
SUN5
SUV420H1
TBC1D22B
TCEAL4
TCF7L2
TCL1A
TDO2
TDRD1
TEAD2
TESPA1
TEX37
TGFB1
TGFBR3L
TIAM1
TICAM1
TJP1
TK1
TK2
TMEM109
TMEM121
TMEM163
TMEM192
TMEM244
TMEM246
TMEM63B
TMOD4
TMPO
TMPRSS15
TMSB10
TNNT1
TOP1
TOP2B
TP53
TP73
TPRKB
TRAF7
TRIAP1
TRIM21
TRIM71
TSC1
TSC2
TTL
TTLL12
TTLL5
TUBA3C
TUBB
TUBB3
TUBD1
TUBE1
TUBGCP5
TXN2
TXNDC5
UACA
UAP1L1
UBASH3B
UGT2B10
UGT2B11
USP10
USP14
USP21
USP43
USP48
USP50
USP53
USP9X
UTP3
VPS39
VPS4A
VWA5A
WASF1
WASF3
WASL
WDR1
WEE1
WFDC2
WISP3
WSB1
WWC2
ZBED2
ZBTB20
ZCCHC18
ZNF106
ZNF235
ZNF311
ZNF467
ZNF593
ZNF644
ZNF812
ZSCAN30
ZSCAN4
ZWILCH
